# Supplementary material for: Sustainable Stabilizer-Free Nanoparticle Formulations of Valsartan Using Eudragit® RLPO
Source: Int J Mol Sci. 2021 Dec 2;22(23):13069. doi: 10.3390/ijms222313069 (PMC8657980; doi:10.3390/ijms222313069)
Supplement: Supplementary file 1 [file ijms-22-13069-s001.zip]

Archive with 1 entries (1 files):
- ijms-1490322-supplementary.pdf
